# Supplementary material for: MAPK13 stabilization via m6A mRNA modification limits anticancer efficacy of rapamycin
Source: J Biol Chem. 2023 Aug 19;299(9):105175. doi: 10.1016/j.jbc.2023.105175 (PMC10511813; doi:10.1016/j.jbc.2023.105175)
Supplement: Supporting Table S1 — siRNA list. [file mmc4.xlsx]

## Sheet: siRNA list
Gene name (siRNA name)	Catalog number (Sigma-Aldrich)
Negative control #1 (siNTC)	SIC001
Negative control #2 (siNTC)	SIC002
METTL3 (siMETTL3)	SASI_Hs01_00044317
METTL3 (siMETTL3)	SASI_Hs01_00044318
METTL3 (siMETTL3)	SASI_Hs01_00044319
METTL14 (siMETTL14)	SASI_Hs02_00354390
METTL14 (siMETTL14)	SASI_Hs01_00179442
WTAP (siWTAP)	SASI_Hs01_00039282
WTAP (siWTAP)	SASI_Hs01_00039283
WTAP (siWTAP)	SASI_Hs01_00039284
YTHDF2 (siYTHDF2)	SASI_Hs01_00133214
YTHDF2 (siYTHDF2)	SASI_Hs01_00133215
MAPK13 (siMAPK13)	SASI_Hs01_00180787
MAPK13 (siMAPK13)	SASI_Hs01_00180788
MAPK13 (siMAPK13)	SASI_Hs01_00180789
